# Supplementary material for: In Vivo Efficacy and Safety Evaluations of Therapeutic Splicing Correction Using U1 snRNA in the Mouse Retina
Source: Cells. 2023 Mar 21;12(6):955. doi: 10.3390/cells12060955 (PMC10047704; doi:10.3390/cells12060955)
Supplement: Supplementary file 1 [file cells-12-00955-s001.zip]

Archive with 1 entries (1 files):
- cells-2203629-supplementary.pdf
